# Supplementary material for: A growing plastic smog, now estimated to be over 170 trillion plastic particles afloat in the world’s oceans—Urgent solutions required
Source: PLoS One. 2023 Mar 8;18(3):e0281596. doi: 10.1371/journal.pone.0281596 (PMC9994742; doi:10.1371/journal.pone.0281596)
Supplement: S1 Dataset — Plastic Marine Pollution Global Dataset, Modeling code, and Trend Reversal data are available open source On GitHub. The following dataset includes all data points used in our model: https://github.com/wincowgerDEV/ocean_plastic_modeling. (TXT) [file pone.0281596.s001.txt]

S1 Dataset. These data are available at figshare.com. Plastic Marine Pollution Global Dataset, Modeling code, and Trend Reversal data are available open source On GitHub. The following dataset includes all data points used in our model: https://github.com/wincowgerDEV/ocean_plastic_modeling
