# Supplementary material for: A growing plastic smog, now estimated to be over 170 trillion plastic particles afloat in the world’s oceans—Urgent solutions required
Source: PLoS One. 2023 Mar 8;18(3):e0281596. doi: 10.1371/journal.pone.0281596 (PMC9994742; doi:10.1371/journal.pone.0281596)
Supplement: S1 Table — The datasets used in the model (126 total). The year (of sample collection), data source, mesh size of net, the ocean basin, and the number of observations in that dataset are summarized. (XLSX) [file pone.0281596.s006.xlsx]

## Sheet: meta data
For all the raw data, see https://github.com/wincowgerDEV/ocean_plastic_modeling/tree/main/TrawlData/RawFiles
References for datasets:
2019 Data.xlsx: 5 Gyres
5Gyres2.csv: 5 Gyres
Carpenter2.csv: Carpenter, E. J., & Smith, K. L. (1972). Plastics on the Sargasso Sea Surface. Science, 175(4027), 1240–1241.
Cozar1.csv: Andrés Cózar
Cozar2.csv: Cózar, A., Sanz-Martín, M., Martí, E., González-Gordillo, J. I., Ubeda, B., Gálvez, J. Á., Irigoien, X., & Duarte, C. M. (2015). Plastic accumulation in the Mediterranean sea. PloS One, 10(4), e0121762.
Cozar3.csv: Cózar, A., Martí, E., Duarte, C. M., García-de-Lomas, J., van Sebille, E., Ballatore, T. J., Eguíluz, V. M., González-Gordillo, J. I., Pedrotti, M. L., Echevarría, F., Troublè, R., & Irigoien, X. (n.d.). The Arctic Ocean as a dead end for floating plastics in the North Atlantic branch of the Thermohaline Circulation. Science Advances, 3(4), e1600582.
DataUpate10.csv: Ignore, intermediate file.
Day.csv: Day, R. H., & Shaw, D. G. (1989). S. E. Ignell. 1990. Quantitative distribution and characteristics of marine debris in the North Pacific Ocean, 1984-88. Proceedings of the Second International Conference on Marine Debris, 2–7.
DayClausen1986.csv: Day, R. H., Clausen, D., & Ignell, S. E. (1986). Distribution and Density of Plastic Particulates in the North Pacific Ocean in 1986. Northwest and Alaska Fisheries Center Auke Bay Laboratory, National Marine Fisheries Service, NOAA.
Doyle.csv: Doyle, M. J., Watson, W., Bowlin, N. M., & Sheavly, S. B. (2011). Plastic particles in coastal pelagic ecosystems of the Northeast Pacific ocean. Marine Environmental Research, 71(1), 41–52.
Eriksen.csv: Eriksen, M., Lebreton, L. C. M., Carson, H. S., Thiel, M., Moore, C. J., Borerro, J. C., Galgani, F., Ryan, P. G., & Reisser, J. (2014). Plastic Pollution in the World’s Oceans: More than 5 Trillion Plastic Pieces Weighing over 250,000 Tons Afloat at Sea. PloS One, 9(12), e111913.
FinalMerge.csv: Ignore, intermediate file.
Gewert.csv: Gewert, B., Ogonowski, M., Barth, A., & MacLeod, M. (2017). Abundance and composition of near surface microplastics and plastic debris in the Stockholm Archipelago, Baltic Sea. Marine Pollution Bulletin, 120(1-2), 292–302.
Goldstein.csv: Goldstein, M. C., Titmus, A. J., & Ford, M. (2013). Scales of spatial heterogeneity of plastic marine debris in the northeast pacific ocean. PloS One, 8(11), e80020.
Greenland 2019_: 5 Gyres
ICELAND April 2019.xlsx: 5 Gyres
Lebreton2018_... : L. Lebreton, B. Slat, F. Ferrari, B. Sainte-Rose, J. Aitken, R. Marthouse, S. Hajbane, S. Cunsolo, A. Schwarz, A. Levivier, K. Noble, P. Debeljak, H. Maral, R. Schoeneich-Argent, R. Brambini & J. Reisser. (2018). Evidence that the Great Pacific Garbage Patch is rapidly accumulating plastic. Scientific Reports, 8(4666).
Morris.csv: Morris, R.J. (1980) Floating Plastic Debris in the. (n.d.). Https://www.scirp.org › Reference › Referencespapershttps://www.scirp.org › Reference › Referencespapers. https://www.scirp.org/%28S%28vtj3fa45qm1ean45vvffcz55%29%29/reference/referencespapers.aspx?referenceid=3043921
Ocean2.csv: 5 Gyres, Ocean Research Project
Osha2.csv: 5 Gyres, Osha Rudduck
Olgac2.csv: Güven, O., Gökdağ, K., Jovanović, B., & Kıdeyş, A. E. (2017). Microplastic litter composition of the Turkish territorial waters of the Mediterranean Sea, and its occurrence in the gastrointestinal tract of fish. Environmental Pollution , 223, 286–294.
Panti2.csv: Panti, Cristina, et al. "Occurrence, relative abundance and spatial distribution of microplastics and zooplankton NW of Sardinia in the Pelagos Sanctuary Protected Area, Mediterranean Sea." Environmental Chemistry 12.5 (2015): 618-626.
PlasticCha2.csv: 5 Gyres, Plastic Change
SEAED3.csv: Sea Education
SEAEd1.csv: Sea Education
SEAEd2.csv: Sea Education
SeaChange2.csv: 5 Gyres SEA Change 2015
SeaDragon2.csv: Trawl on Sea Dragon - eXXpedition 2014
SeaShepard2.csv: 5 Gyres Sea Shepard
Shaw2.csv: Shaw, D. G., & Mapes, G. A. (1979). Surface circulation and the distribution of pelagic tar and plastic. Marine Pollution Bulletin, 10(6), 160–162.
Suaria2.csv: Suaria, G., Avio, C. G., Mineo, A., Lattin, G. L., Magaldi, M. G., Belmonte, G., Moore, C. J., Regoli, F., & Aliani, S. (2016). The Mediterranean Plastic Soup: synthetic polymers in Mediterranean surface waters. Scientific Reports, 6, 37551.
Syakti.csv: Syakti, A. D., Bouhroum, R., Hidayati, N. V., Koenawan, C. J., Boulkamh, A., Sulistyo, I., Lebarillier, S., Akhlus, S., Doumenq, P., & Wong-Wah-Chung, P. (2017). Beach macro-litter monitoring and floating microplastic in a coastal area of Indonesia. Marine Pollution Bulletin, 122(1-2), 217–225.
Trawl CANARY-IRELAND May 2019.xlsx: 5 Gyres
Viking2.csv: 5 Gyres Viking June 2016
Zhao2.csv: Zhao, S., Zhu, L., Wang, T., & Li, D. (2014). Suspended microplastics in the surface water of the Yangtze Estuary System, China: First observations on occurrence, distribution. Marine Pollution Bulletin, 86(1), 562–568.

## Sheet: Sheet1
Year	Source	Mesh size (um)	Basin	Number of Observations
1979	Morris 1980	320	South Atlantic	9
1985	Day & Shaw 1987	333	North Pacific	16
1986	SEA EDUCATION	333	North Atlantic	20
1986	DayClausen1986	500	North Pacific	26
1987	Day 1989	53	North Pacific	23
1987	SEA EDUCATION	333	North Atlantic	138
1987	Day 1989	500	North Pacific	14
1987	Goldstien	505	North Pacific	23
1988	Day 1989	53	North Pacific	4
1988	Day 1989	500	North Pacific	5
1989	SEA EDUCATION	333	North Atlantic	176
1990	SEA EDUCATION	333	North Atlantic	131
1991	SEA EDUCATION	333	North Atlantic	294
1992	SEA EDUCATION	333	North Atlantic	516
1993	SEA EDUCATION	333	North Atlantic	359
1994	SEA EDUCATION	333	North Atlantic	323
1995	SEA EDUCATION	333	North Atlantic	348
1996	SEA EDUCATION	333	North Atlantic	405
1997	SEA EDUCATION	333	North Atlantic	387
1998	SEA EDUCATION	333	North Atlantic	412
1999	SEA EDUCATION	333	North Atlantic	347
1999	Goldstien	505	North Pacific	5
2000	SEA EDUCATION	333	North Atlantic	437
2000	Goldstien	505	North Pacific	6
2001	SEA EDUCATION	333	North Atlantic	372
2001	SEA EDUCATION	333	North Pacific	50
2001	SEA EDUCATION	333	South Pacific	44
2002	SEA EDUCATION	333	North Atlantic	243
2002	SEA EDUCATION	333	North Pacific	139
2002	SEA EDUCATION	333	South Pacific	44
2003	SEA EDUCATION	333	North Atlantic	200
2003	SEA EDUCATION	333	North Pacific	160
2003	SEA EDUCATION	333	South Pacific	50
2004	SEA EDUCATION	333	North Atlantic	197
2004	SEA EDUCATION	333	North Pacific	155
2004	SEA EDUCATION	333	South Pacific	36
2005	SEA EDUCATION	333	North Atlantic	243
2005	SEA EDUCATION	333	North Pacific	190
2005	SEA EDUCATION	333	South Pacific	53
2006	SEA EDUCATION	333	North Atlantic	171
2006	SEA EDUCATION	333	North Pacific	117
2006	SEA EDUCATION	333	South Pacific	29
2006	Doyle 2011	505	North Pacific	179
2006	Goldstien	505	North Pacific	9
2007	SEA EDUCATION	333	North Atlantic	253
2007	SEA EDUCATION	333	North Pacific	124
2007	SEA EDUCATION	333	South Pacific	35
2007	C. Moore	335	North Pacific	25
2007	Doyle 2011	505	North Pacific	26
2008	SEA EDUCATION	333	North Atlantic	161
2008	SEA EDUCATION	333	North Pacific	163
2008	SEA EDUCATION	333	South Pacific	81
2008	C. Moore	335	North Pacific	36
2009	Cozar	200	South Pacific	2
2009	Goldstien	333	North Pacific	119
2009	SEA EDUCATION	333	North Atlantic	148
2009	SEA EDUCATION	333	North Pacific	156
2009	SEA EDUCATION	333	South Pacific	69
2009	C. Moore	335	North Pacific	67
2010	Cozar	200	North Atlantic	12
2010	Cozar	200	South Pacific	1
2010	Goldstien	333	North Pacific	28
2010	SEA EDUCATION	333	North Atlantic	357
2010	SEA EDUCATION	333	North Pacific	117
2010	SEA EDUCATION	333	South Pacific	18
2010	C. Moore	335	North Pacific	1
2010	F.Galgani	335	Mediterranean	32
2010	M. Eriksen	335	Indian	10
2010	M. Eriksen	335	North Atlantic	35
2010	M. Eriksen	335	South Atlantic	60
2011	Cozar	200	Indian	31
2011	Cozar	200	North Atlantic	48
2011	Cozar	200	North Pacific	32
2011	Cozar	200	South Atlantic	28
2011	Cozar	200	South Pacific	24
2011	SEA EDUCATION	333	North Atlantic	262
2011	SEA EDUCATION	333	North Pacific	249
2011	SEA EDUCATION	333	South Pacific	56
2011	H.Carson	335	North Pacific	16
2011	J. Reisser	335	Indian	21
2011	J. Reisser	335	South Pacific	21
2011	M. Eriksen	335	South Atlantic	47
2011	M. Eriksen	335	South Pacific	51
2012	Cozar	200	North Atlantic	1
2012	Cozar	200	South Pacific	6
2012	SEA EDUCATION	333	North Atlantic	228
2012	SEA EDUCATION	333	North Pacific	240
2012	SEA EDUCATION	333	South Pacific	58
2012	C. Moore	335	North Pacific	1
2012	J. Reisser	335	Indian	36
2012	J. Reisser	335	South Pacific	93
2012	M. Eriksen	335	North Pacific	34
2013	Cozar	200	Mediterranean	37
2013	Cozar	200	South Atlantic	9
2013	Suaria 2016	200	Mediterranean	72
2013	SEA EDUCATION	333	North Atlantic	37
2013	SEA EDUCATION	333	North Pacific	89
2013	SEA EDUCATION	333	South Pacific	21
2013	ZHAO 2014	333	North Pacific	15
2013	J. Reisser	335	Indian	27
2013	M. Eriksen	335	Indian	18
2013	M. Eriksen	335	North Atlantic	39
2014	Ocean Research Project, Plastic Tow Log 2014-2015	330	North Pacific	24
2014	Plastic Change	330	Mediterranean	8
2014	Plastic Change	330	North Atlantic	4
2014	Trawl on Sea Dragon - eXXpedition 2014	330	North Atlantic	8
2014	SEA EDUCATION	333	North Atlantic	88
2014	SEA EDUCATION	333	North Pacific	15
2014	SEA EDUCATION	333	South Pacific	60
2014	Gewert 2017	335	North Atlantic	8
2014	Isobe 2015	350	North Pacific	56
2015	Ory 2017	300	South Pacific	6
2015	5 Gyres SEA Change 2015	330	North Atlantic	25
2015	Ocean Research Project, Plastic Tow Log 2014-2015	330	North Atlantic	2
2015	Plastic Change	330	North Atlantic	19
2015	Theil 2015	330	South Pacific	68
2015	Olgac 2017	333	Mediterranean	2
2015	SEA EDUCATION	333	North Atlantic	60
2015	SEA EDUCATION	333	South Pacific	45
2016	Iceland 5 Gyres	330	North Atlantic	3
2016	Viking June 2016	330	South Pacific	1
2017	5Gyres Belize	330	North Atlantic	7
2017	Trawl on Sea Dragon - eXXpedition 2014	330	North Atlantic	1
2017	SEA EDUCATION	333	North Atlantic	60
2019	Canary Ireland 5 Gyres	330	North Atlantic	6
2019	Iceland 5 Gyres	330	North Atlantic	13
